# Supplementary material for: Morphological and Phylogenetic Analyses Reveal Four New Species of Acrodictys (Acrodictyaceae) in China
Source: J Fungi (Basel). 2022 Aug 15;8(8):853. doi: 10.3390/jof8080853 (PMC9409873; doi:10.3390/jof8080853)
Supplement: Supplementary file 1 [file jof-08-00853-s001.zip]

Archive with 1 entries (1 files):
- Supplementary File S1 The combined ITS, LSU and SSU multiple sequence alignment.fas
