# Supplementary material for: Morphological and Phylogenetic Analyses Reveal Four New Species of Acrodictys (Acrodictyaceae) in China
Source: J Fungi (Basel). 2022 Aug 15;8(8):853. doi: 10.3390/jof8080853 (PMC9409873; doi:10.3390/jof8080853)
Supplement: Supplementary file 1 [file jof-08-00853-s001.zip › Supplementary File S1 The combined ITS, LSU and SSU multiple sequence alignment.fas]

>SAUCC_1471
AAGGTCTCCGTTGGTGAACCAGCGGAGGGATCATTAAAGAGTTCT-AAAACTCCCTAAACCCTCTGTAAATTATACCTGT-CTC---GTTGCTTCGGCGGGCGG-CCCCAGGGCGGGGCC--GGTGGCCGC-----AAGGTGCCCGCCGAAG---AAGCC-TACAACTCGATTTTTA---GTGGTCTTCAGAGTA-CTGTATT-AAAATACATCAAAACTTTCAACAACGGATCTCTTGGTTCCAGCATCGATGAAGAACGCAGCGAAATGCGATACGTAATGTGAATTGCAGAATTCCGTGAATCATCGAATCTTTGAACGCACATTGCGCCCGCTAGTATTCTGGCGGGCATGCCTGTTCGAGCGTCATTTCGACCCTCAGGCCCCT-GTGGCCTGGTGTTGGGGCATCTCTA----------CAGCATCTGT--AGGCCCCGAAATGCAGTGGCGGGCTCGCCCTGTTGCCTGAGCGTAGTAGTTTTCCTTCTCG-TTCAGGGC-GTCAGGCGTGCGCTAGCCGTTAAAC-CCCCCAATTTTTAGTGGTTTGACCTCGGATCAGGTAGGAATACCCGCTGAACTTAAGCAGGGATTGCCCTAGTAACGGCGAGTGAAGCGGCAACAGCTCAAATTTGAAATCTGGCTCTCGGGCCCGAGTTGTAATTTGTAGAGGATGCTTTTGGTGCGGCGCCTTCTGAGTTCCCTGGAACGGGACGCCAGAGAGGGTGAGAGCCCCGTAGAGTTGGACGCCTAACCTTTGTAAAGCTCCTTCGACGAGTCGAGTAGTTTGGGAATGCTGCTCAAAATGGGAGGTAAATTTCTTCTAAAGCTAAATACCGGCTGGAGACCGATAGCGCACAAGTAGAGTGATCGAAAGATGAAAAGCACTTTGAAAAGAGGGTTAAACAGCACGTGAAATTGTTGAAAGGGAAGCGCTTGTGACCAGACTTGTGCCTTGCCAATCATCCGGCGTTCTCGCCGGTGCACTTGGCTTGGCCCAGGCCAGCATCAGTTTTCTCAGGGGGAGAAAAGCGCCGGGAACGTAGCTCCCTCGGGAGTGTTATAGCCCGGCGCACAATACCTCTGGGAGGACTGAGGACCGCGCATTGCAAGGATGCTGGCGTAATGGTCATCAGCGACCCGTCTTGAAACACGGACCAAGGAGTCAAGCATTAGGGCGAGTGTTTGGGTGTCAAACCCGCACGCGTAATGAAAGTGAATGTAGGTGAGAGCTTCGGCGCATCATCGACCGATCCTGATGTATTCGGATGGATTTGAGTAAGAGCCTTACCGCTTGGACCCGAAAGATGGTGAACTATGCCTGTATAGGGTGAAGCCAGAGGAAACTCTGGTGGAGGCTCGCAGCGGTTCTGACGTGCAAATCGATCGTCAAATATGGGCATGGGGGCGAAAGATGGCTCATTAAATCAGTTATCGTTTATTTGATAGTACCTTACTACAGGGATAACCGTGGTAATTCTAGAGCTAATACTTGCTGAAAACCCCGACTTCGGAAGGGGTGTATTTATTAGATTAAAAACCAATGCCCTTCGGGGCTCTCTGGTGATTCATGATAACTTCTCGAATCGCATGGCCTTGCGCCGGCGATGGTTCATTCAAATTTCTGCCCTATCAACTTTCGACGGCTGGGTCTTGGCCAGCCGTGGTTGCAACGGGTAACGGAGGGTTAGGGCTCGACCCCGGAGAAGGAGCCTGAGAGACGGCTACTACATCCAAGGAAGGCAGCAGGCGCGCAAATTACCCAATCCCGACACGGGGAGGTAGTGACGATAAATACTGATACAGGGCTCTTTTGGGTCTTGTAATTGGAATGAGTACAATTTAAATCCCTTAACGAGGAACAATTGGAGGGCAAGTCTGGTGCCAGCAGCCGCGGTAATTCCAGCTCCAATAGCGTATATTAAAGTTGTTGCGGTTAAAAAGCTCGTAGTTGAACCTTGGGCCTGGCTGGCCGGTCCGCCTCACCGCGTGCACTGGTCCGGCCGGGTCTTTCCCTCTGGGGAGCCGCATGCCCTTCACTGGGTGTGTCGGGGAACCAGGACTTTTACTTTGAAAAAATTAGAGTGTTCAAAGCAGGCCTATGCTCGGATACATTAGCATGGAATAATAGAATAGGACGCGCGGTTCTATTTTGTTGGTTTCTAGGACCGCCGTAATGATTAATAGGGACAGTCGGGGGCATCAGTATTCAATTGTCAGAGGTGAAATTCTTGGATTTATTGAAGACTAACTACTGCGAAAGCATTTGCCAAGGATGTTTTCATTAATCAGGAACGAAAGTTAGGGGATCGAAGACGATCAGATACCGTCGTAGTCTTAACCATAAACTATGCCAACTAGGGATCGGACGATGTTATTTTTTGACTTGTTCGGCACCTTACACGAAAGTA---
>SAUCC_1472
AAGGTCTCCGTTGGTGAACCAGCGGAGGGATCATTAAAGAGTTCT-AAAACTCCCTAAACCCTCTGTAAATTATACCTGT-CTC---GTTGCTTCGGCGGGCGG-CCCCAGGGCGGGGCC--GGTGGCCGC-----AAGGTGCCCGCCGAAG---AAGCC-TACAACTCGATTTTTA---GTGGTCTTCAGAGTA-CTGTATT-AAAATACATCAAAACTTTCAACAACGGATCTCTTGGTTCCAGCATCGATGAAGAACGCAGCGAAATGCGATACGTAATGTGAATTGCAGAATTCCGTGAATCATCGAATCTTTGAACGCACATTGCGCCCGCTAGTATTCTGGCGGGCATGCCTGTTCGAGCGTCATTTCGACCCTCAGGCCCCT-GTGGCCTGGTGTTGGGGCATCTCTA----------CAGCATCTGT--AGGCCCCGAAATGCAGTGGCGGGCTCGCCCTGTTGCCTGAGCGTAGTAGTTTTCCTTCTCG-TTCAGGGC-GTCAGGCGTGCGCTAGCCGTTAAAC-CCCCCAATTTTTAGTGGTTTGACCTCGGATCAGGTAGGAATACCCGCTGAACTTAAGCAGGGATTGCCCTAGTAACGGCGAGTGAAGCGGCAACAGCTCAAATTTGAAATCTGGCTCTCGGGCCCGAGTTGTAATTTGTAGAGGATGCTTTTGGTGCGGCGCCTTCTGAGTTCCCTGGAACGGGACGCCAGAGAGGGTGAGAGCCCCGTAGAGTTGGACGCCTAACCTTTGTAAAGCTCCTTCGACGAGTCGAGTAGTTTGGGAATGCTGCTCAAAATGGGAGGTAAATTTCTTCTAAAGCTAAATACCGGCTGGAGACCGATAGCGCACAAGTAGAGTGATCGAAAGATGAAAAGCACTTTGAAAAGAGGGTTAAACAGCACGTGAAATTGTTGAAAGGGAAGCGCTTGTGACCAGACTTGTGCCTTGCCAATCATCCGGCGTTCTCGCCGGTGCACTTGGCTTGGCCCAGGCCAGCATCAGTTTTCTCAGGGGGAGAAAAGCGCCGGGAACGTAGCTCCCTCGGGAGTGTTATAGCCCGGCGCACAATACCTCTGGGAGGACTGAGGACCGCGCATTGCAAGGATGCTGGCGTAATGGTCATCAGCGACCCGTCTTGAAACACGGACCAAGGAGTCAAGCATTAGGGCGAGTGTTTGGGTGTCAAACCCGCACGCGTAATGAAAGTGAATGTAGGTGAGAGCTTCGGCGCATCATCGACCGATCCTGATGTATTCGGATGGATTTGAGTAAGAGCCTTACCGCTTGGACCCGAAAGATGGTGAACTATGCCTGTATAGGGTGAAGCCAGAGGAAACTCTGGTGGAGGCTCGCAGCGGTTCTGACGTGCAAATCGATCGTCAAATATGGGCATGGGGGCGAAAGATGGCTCATTAAATCAGTTATCGTTTATTTGATAGTACCTTACTACAGGGATAACCGTGGTAATTCTAGAGCTAATACTTGCTGAAAACCCCGACTTCGGAAGGGGTGTATTTATTAGATTAAAAACCAATGCCCTTCGGGGCTCTCTGGTGATTCATGATAACTTCTCGAATCGCATGGCCTTGCGCCGGCGATGGTTCATTCAAATTTCTGCCCTATCAACTTTCGACGGCTGGGTCTTGGCCAGCCGTGGTTGCAACGGGTAACGGAGGGTTAGGGCTCGACCCCGGAGAAGGAGCCTGAGAGACGGCTACTACATCCAAGGAAGGCAGCAGGCGCGCAAATTACCCAATCCCGACACGGGGAGGTAGTGACGATAAATACTGATACAGGGCTCTTTTGGGTCTTGTAATTGGAATGAGTACAATTTAAATCCCTTAACGAGGAACAATTGGAGGGCAAGTCTGGTGCCAGCAGCCGCGGTAATTCCAGCTCCAATAGCGTATATTAAAGTTGTTGCGGTTAAAAAGCTCGTAGTTGAACCTTGGGCCTGGCTGGCCGGTCCGCCTCACCGCGTGCACTGGTCCGGCCGGGTCTTTCCCTCTGGGGAGCCGCATGCCCTTCACTGGGTGTGTCGGGGAACCAGGACTTTTACTTTGAAAAAATTAGAGTGTTCAAAGCAGGCCTATGCTCGGATACATTAGCATGGAATAATAGAATAGGACGCGCGGTTCTATTTTGTTGGTTTCTAGGACCGCCGTAATGATTAATAGGGACAGTCGGGGGCATCAGTATTCAATTGTCAGAGGTGAAATTCTTGGATTTATTGAAGACTAACTACTGCGAAAGCATTTGCCAAGGATGTTTTCATTAATCAGGAACGAAAGTTAGGGGATCGAAGACGATCAGATACCGTCGTAGTCTTAACCATAAACTATGCCAACTAGGGATCGGACGATGTTATTTTTTGACTTGTTCGGCACCTTACACGAAAGTA---
>SAUCC_1601
AAGGTCTCCGTTGGTGAACCAGCGGAGGGATCATTAAAGAGTTCT-AAAACTCCCTAAACCCTCTGTAAATCATACCTGT-CTC---GTTGCTTCGGCGGGCGG-CCCCAGGGCGGGGCC--AGTGGCCGC-----AAGGTGCCCGCCGAAG---AAGCC-TACAACTCGA-TTTTA---GTGGTCTTCAGAATA-CTGTATT-AAAATACATCAAAACTTTCAACAACGGATCTCTTGGTTCCAGCATCGATGAAGAACGCAGCGAAATGCGATACGTAATGTGAATTGCAGAATTCCGTGAATCATCGAATCTTTGAACGCACATTGCGCCCGCTAGTATTCTGGCGGGCATGCCTGTTCGAGCGTCATTTCGACCCTCAGGCCCCA-GTGGCCTGGTGTTGGAG---TTCTA----------CAGCAGCTGT--AGACCCCGAAATGCAGTGGCGGGCTCGCCTTGTTGCCTGAGCGTAGTAGTTATCCTTCTCG-TTCAGGGC-GTCAGGCGTGCGCTGGCCGTTAAAC-CCCCCAATTTATAGTGGTTTGACCTCGGATCAGGTAGGAATACCCGCTGAACTTAAGCAGGGATTGCCCCAGTAACGGCGAGTGAAGCGGCAACAGCTCAAATTTGAAATCTGGCCCTCGGGTCCGAATTGTAATTTGTAGAGGATACTTTTGGCGAGGTGCCTTCCGAGTTCCCTGGAACGGGACGCCATAGAGGGTGAGAGCCCCGTCTGGTCGGATACCAAGCCTCTGTAAAGTTCCTTCGACGAGTCGAGTAGTTTGGGAATGCTGCTCAAAATGGGAGGTATATGTCTTCTAAAGCTAAATATTGGCCAGAGACCGATAGCGCACAAGTAGAGTGATCGAAAGATGAAAAGCACTTTGAAAAGAGGGTTAAAAAGTACGTGAAATTGTTGAAAGGGAAGCGCCTATGACCAGACTTGGGCCCGGTGAATCATCCAGCGTTCTCGCTGGTGCACTTTGCCGGGCACAGGCCAGCATCAGTTTGGCGCGGGGGATAAAGGCTTTGGGAATGTGGCTCCCTCGGGAGTGTTATAGCCCATTGCGTAATACCCTGCGCCGGACTGAGGTACGCGCATTGCAAGGATGCTGGCGTAATGGTCATCAGCGACCCGTCTTGAAACACGGACCAAGGAGTCGTCTTCGTATGCGAGTGTTCGGGTGTCAAACCCCTACGCGTAATGAAAGTGAACGCAGGTGAGAGCTTCGGCGCATCATCGACCGATCCTGATGTTCTCGGATGGATTTGAGTAAGAGCATACGGGGCCGGACCCGAAAGAAGGTGAACTATGCCTGTATAGGGTGAAGCCAGAGGAAACTCTGGTGGAGGCTCGCAGCGGTTCTGACGTGCGAATCGATCGTCAAATATGGGCATGGGGGCGAAAGATGGCTCATTAAATCAGTTATCGTTTATTTGATAGTACCTTACTACAGGGATAACCGTGGTAATTCTAGAGCTAATACTTGCTGAAAACCCCGACTTCGGAAGGGGTGTATTTATTAGATTAAAAACCAATGCCCTTCGGGGCTCTCTGGTGATTCATGATAACTTCTCGAATCGCATGGCCTTGCGCCGGCGATGGTTCATTCAAATTTCTGCCCTATCAACTTTCGACGGCTGGGTCTTGGCCAGCCGTGGTTGCAACGGGTAACGGAGGGTTAGGGCTCGACCCCGGAGAAGGAGCCTGAGAGACGGCTACTACATCCAAGGAAGGCAGCAGGCGCGCAAATTACCCAATCCCGACACGGGGAGGTAGTGACGATAAATACTGATACAGGGCTCTTTTGGGTCTTGTAATTGGAATGAGTACAATTTAAATCCCTTAACGAGGAACAATTGGAGGGCAAGTCTGGTGCCAGCAGCCGCGGTAATTCCAGCTCCAATAGCGTATATTAAAGTTGTTGCGGTTAAAAAGCTCGTAGTTGAACCTTGGGCCTGGCTGGCCGGTCCGCCTCACCGCGTGCACTGGTCCGGCCGGGTCTTTCCCTCTGGGGAGCCGCATGCCCTTCACTGGGTGTGTCGGGGAACCAGGACTTTTACTTTGAAAAAATTAGAGTGTTCAAAGCAGGCCTATGCTCGGATACATTAGCATGGAATAATAGAATAGGACGCGCGGTTCTATTTTGTTGGTTTCTAGGACCGCCGTAATGATTAATAGGGACAGTCGGGGGCATCAGTATTCAATTGTCAGAGGTGAAATTCTTGGATTTATTGAAGACTAACTACTGCGAAAGCATTTGCCAAGGATGTTTTCATTAATCAGGAACGAAAGTTAGGGGATCGAAGACGATCAGATACCGTCGTAGTCTTAACCATAAACTATGCCAACTAGGGATCGGACGATGTTATTTTTTGACTTGTTCGGCACCTTACACGAAAGT----
>SAUCC_1602
AAGGTCTCCGTTGGTGAACCAGCGGAGGGATCATTAAAGAGTTCT-AAAACTCCCTAAACCCTCTGTAAATCATACCTGT-CTC---GTTGCTTCGGCGGGCGG-CCCCAGGGCGGGGCC--AGTGGCCGC-----AAGGTGCCCGCCGAAG---AAGCC-TACAACTCGA-TTTTA---GTGGTCTTCAGAATA-CTGTATT-AAAATACATCAAAACTTTCAACAACGGATCTCTTGGTTCCAGCATCGATGAAGAACGCAGCGAAATGCGATACGTAATGTGAATTGCAGAATTCCGTGAATCATCGAATCTTTGAACGCACATTGCGCCCGCTAGTATTCTGGCGGGCATGCCTGTTCGAGCGTCATTTCGACCCTCAGGCCCCA-GTGGCCTGGTGTTGGAG---TTCTA----------CAGCAGCTGT--AGACCCCGAAATGCAGTGGCGGGCTCGCCTTGTTGCCTGAGCGTAGTAGTTATCCTTCTCG-TTCAGGGC-GTCAGGCGTGCGCTGGCCGTTAAAC-CCCCCAATTTATAGTGGTTTGACCTCGGATCAGGTAGGAATACCCGCTGAACTTAAGCAGGGATTGCCCCAGTAACGGCGAGTGAAGCGGCAACAGCTCAAATTTGAAATCTGGCCCTCGGGTCCGAATTGTAATTTGTAGAGGATACTTTTGGCGAGGTGCCTTCCGAGTTCCCTGGAACGGGACGCCATAGAGGGTGAGAGCCCCGTCTGGTCGGATACCAAGCCTCTGTAAAGTTCCTTCGACGAGTCGAGTAGTTTGGGAATGCTGCTCAAAATGGGAGGTATATGTCTTCTAAAGCTAAATATTGGCCAGAGACCGATAGCGCACAAGTAGAGTGATCGAAAGATGAAAAGCACTTTGAAAAGAGGGTTAAAAAGTACGTGAAATTGTTGAAAGGGAAGCGCCTATGACCAGACTTGGGCCCGGTGAATCATCCAGCGTTCTCGCTGGTGCACTTTGCCGGGCACAGGCCAGCATCAGTTTGGCGCGGGGGATAAAGGCTTTGGGAATGTGGCTCCCTCGGGAGTGTTATAGCCCATTGCGTAATACCCTGCGCCGGACTGAGGTACGCGCATTGCAAGGATGCTGGCGTAATGGTCATCAGCGACCCGTCTTGAAACACGGACCAAGGAGTCGTCTTCGTATGCGAGTGTTCGGGTGTCAAACCCCTACGCGTAATGAAAGTGAACGCAGGTGAGAGCTTCGGCGCATCATCGACCGATCCTGATGTTCTCGGATGGATTTGAGTAAGAGCATACGGGGCCGGACCCGAAAGAAGGTGAACTATGCCTGTATAGGGTGAAGCCAGAGGAAACTCTGGTGGAGGCTCGCAGCGGTTCTGACGTGCGAATCGATCGTCAAATATGGGCATGGGGGCGAAAGATGGCTCATTAAATCAGTTATCGTTTATTTGATAGTACCTTACTACAGGGATAACCGTGGTAATTCTAGAGCTAATACTTGCTGAAAACCCCGACTTCGGAAGGGGTGTATTTATTAGATTAAAAACCAATGCCCTTCGGGGCTCTCTGGTGATTCATGATAACTTCTCGAATCGCATGGCCTTGCGCCGGCGATGGTTCATTCAAATTTCTGCCCTATCAACTTTCGACGGCTGGGTCTTGGCCAGCCGTGGTTGCAACGGGTAACGGAGGGTTAGGGCTCGACCCCGGAGAAGGAGCCTGAGAGACGGCTACTACATCCAAGGAAGGCAGCAGGCGCGCAAATTACCCAATCCCGACACGGGGAGGTAGTGACGATAAATACTGATACAGGGCTCTTTTGGGTCTTGTAATTGGAATGAGTACAATTTAAATCCCTTAACGAGGAACAATTGGAGGGCAAGTCTGGTGCCAGCAGCCGCGGTAATTCCAGCTCCAATAGCGTATATTAAAGTTGTTGCGGTTAAAAAGCTCGTAGTTGAACCTTGGGCCTGGCTGGCCGGTCCGCCTCACCGCGTGCACTGGTCCGGCCGGGTCTTTCCCTCTGGGGAGCCGCATGCCCTTCACTGGGTGTGTCGGGGAACCAGGACTTTTACTTTGAAAAAATTAGAGTGTTCAAAGCAGGCCTATGCTCGGATACATTAGCATGGAATAATAGAATAGGACGCGCGGTTCTATTTTGTTGGTTTCTAGGACCGCCGTAATGATTAATAGGGACAGTCGGGGGCATCAGTATTCAATTGTCAGAGGTGAAATTCTTGGATTTATTGAAGACTAACTACTGCGAAAGCATTTGCCAAGGATGTTTTCATTAATCAGGAACGAAAGTTAGGGGATCGAAGACGATCAGATACCGTCGTAGTCTTAACCATAAACTATGCCAACTAGGGATCGGACGATGTTATTTTTTGACTTGTTCGGCACCTTACACGAAAGT----
>SAUCC_1342
AAGGTCTCCGTTGGTGAACCAGCGGAGGGATCATTAAAGAGTTCT-AAAACTCCCTAAACCCTCTGTAAATTATACCTGT-CTC---GTTGCTTCGGCGGGCGG-CCCCAGGGCGGGGCC--GGTGGCCGC-----AAGGTGCCCGCCGAAG---AAGCC-TACAACTCGATTTTTA---GTGGTCTTCAGAGTA-CTGTATT-AAAATACATCAAAACTTTCAACAACGGATCTCTTGGTTCCAGCATCGATGAAGAACGCAGCGAAATGCGATACGTAATGTGAATTGCAGAATTCCGTGAATCATCGAATCTTTGAACGCACATTGCGCCCGCTAGTATTCTGGCGGGCATGCCTGTTCGAGCGTCATTTCGACCCTCAGGCCCCT-GTGGCCTGGTGTTGGGGCATCTCTA----------CAGCATCTGT--AGGCCCCGAAATGCAGTGGCGGGCTCGCCCTGTTGCCTGAGCGTAGTAGTTTTCCTTCTCG-TTCAGGGC-GTCAGGCGTGCGCTAGCCGTTAAAC-CCCCCAATTTTTAGTGGTTTGACCTCGGATCAGGTAGGAATACCCGCTGAACTTAAGCAGGGATTGCCCTAGTAACGGCGAGTGAAGCGGCAACAGCTCAAATTTGAAATCTGGCTCTCGGGCCCGAGTTGTAATTTGTAGAGGATGCTTTTGGTGCGGCGCCTTCTGAGTTCCCTGGAACGGGACGCCAGAGAGGGTGAGAGCCCCGTAGAGTTGGACGCCTAACCTTTGTAAAGCTCCTTCGACGAGTCGAGTAGTTTGGGAATGCTGCTCAAAATGGGAGGTAAATTTCTTCTAAAGCTAAATACCGGCTGGAGACCGATAGCGCACAAGTAGAGTGATCGAAAGATGAAAAGCACTTTGAAAAGAGGGTTAAACAGCACGTGAAATTGTTGAAAGGGAAGCGCTTGTGACCAGACTTGTGCCTTGCCAATCATCCGGCGTTCTCGCCGGTGCACTTGGCTTGGCCCAGGCCAGCATCAGTTTTCTCAGGGGGAGAAAAGCGCCGGGAACGTAGCTCCCTCGGGAGTGTTATAGCCCGACGCATAATACCTCTAGGAGGACTGAGGACCGCGCATTGCAAGGATGCTGGCGTAATGGTCATCAGCGACCCGTCTTGAAACACGGACCAAGGAGTCAAGCATTAGGGCGAGTGTTTGGGTGTCAAACCCGCACGCGAAATGAAAGTGAATGTAGGTGAGAGCTTCGGCGCATCATCGACCGATCCTGATGTATTCGGATGGATTTGAGTAAGAGCCTTACCGCTTGGACCCGAAAGATGGTGAACTATGCCTGTATAGGGTGAAGCCAGAGGAAACTCTGGTGGAGGCTCGCAGCGGTTCTGACGTGCAAATCGATCGTCAAATATGGGCATGGGGGCGAAAGATGGCTCATTAAATCAGTTATCGTATATTTGATAGTACC-TACTACATGGATAACCGTGGTAATTCTAGAGCTAATACATGCTTAAAATCCCGACTTCGGAAGGGATGTATTTATTAGATTAAAAACCAATGCCCTTCGGGGCTCACTGGTGATTCATAATAACTTCTCGAATCGCATGGCCTTGTGCCGGCGATGGTTCATTCAAATTTCTGCCCTATCAACTTTCGACGGCTGGGTATTGGCCAGCCGTGGTTACAACGGGTAACGGAGGGTTAGGGCTTGACCCCGGAGAAGGAGCCTGAGAAACGGCTACTACATCCAAGGAAGGCAGCAGGCGCGCAAATTACCCAATTCCGATACGGAGAGGTAGTGACAATAAATACTGATACAGGGCTCTTTTGGGTCTTGTAATTGGAATGAGTACAATTTAAATCCCTTAACGAGGAACAATTGGAGGGCAAGTCTGGTGCCAGCAGCCGCGGTAATTCCAGCTCCAATAGCGTATATTAAAGTTGTTGCAGTTAAAAAGCTCGTAGTTGAACCTTGAGCCTGGTTGGTTGGTCTGCCTCACCGCATGCACTGATCCGACCGGGCCTTTCCCTCTGGGGATCCGCATGCTATTCATTTAGTGTGTCGGGGAACCAGGACTTTTACTGTGAAAAAATTAGAGTGTTCAAAGCAGGCCTATGCTCGAATACATTAGCATGGAATAATAGAATAGGACGTGTGGTTCTATTTTGTTGGTTTCTAGGACCGCCGTAATGATTAATAGGGACAGTCGGGGGCATCAGTATTCAATCGTCAGAGGTGAAATTCTTGGATCGATTGAAGACTAACTACTGCGAAAGCATTTGCCAAGGATGTTTTCATTAATCAGGAACGAAAGTTAGGGGATCGAAAACGATCAGATACCGTTGTAGTCTTAACCATAAACTATGCCGACTAGGGATCGGACGATGTTATTTTTTGACTCGTTCGGCACC----------------
>SAUCC_1343
AAGGTCTCCGTTGGTGAACCAGCGGAGGGATCATTAAAGAGTTCT-AAAACTCCCTAAACCCTCTGTAAATTATACCTGT-CTC---GTTGCTTCGGCGGGCGG-CCCCAGGGCGGGGCC--GGTGGCCGC-----AAGGTGCCCGCCGAAG---AAGCC-TACAACTCGATTTTTA---GTGGTCTTCAGAGTA-CTGTATT-AAAATACATCAAAACTTTCAACAACGGATCTCTTGGTTCCAGCATCGATGAAGAACGCAGCGAAATGCGATACGTAATGTGAATTGCAGAATTCCGTGAATCATCGAATCTTTGAACGCACATTGCGCCCGCTAGTATTCTGGCGGGCATGCCTGTTCGAGCGTCATTTCGACCCTCAGGCCCCT-GTGGCCTGGTGTTGGGGCATCTCTA----------CAGCATCTGT--AGGCCCCGAAATGCAGTGGCGGGCTCGCCCTGTTGCCTGAGCGTAGTAGTTTTCCTTCTCG-TTCAGGGC-GTCAGGCGTGCGCTAGCCGTTAAAC-CCCCCAATTTTTAGTGGTTTGACCTCGGATCAGGTAGGAATACCCGCTGAACTTAAGCAGGGATTGCCCTAGTAACGGCGAGTGAAGCGGCAACAGCTCAAATTTGAAATCTGGCTCTCGGGCCCGAGTTGTAATTTGTAGAGGATGCTTTTGGTGCGGCGCCTTCTGAGTTCCCTGGAACGGGACGCCAGAGAGGGTGAGAGCCCCGTAGAGTTGGACGCCTAACCTTTGTAAAGCTCCTTCGACGAGTCGAGTAGTTTGGGAATGCTGCTCAAAATGGGAGGTAAATTTCTTCTAAAGCTAAATACCGGCTGGAGACCGATAGCGCACAAGTAGAGTGATCGAAAGATGAAAAGCACTTTGAAAAGAGGGTTAAACAGCACGTGAAATTGTTGAAAGGGAAGCGCTTGTGACCAGACTTGTGCCTTGCCAATCATCCGGCGTTCTCGCCGGTGCACTTGGCTTGGCCCAGGCCAGCATCAGTTTTCTCAGGGGGAGAAAAGCGCCGGGAACGTAGCTCCCTCGGGAGTGTTATAGCCCGACGCATAATACCTCTAGGAGGACTGAGGACCGCGCATTGCAAGGATGCTGGCGTAATGGTCATCAGCGACCCGTCTTGAAACACGGACCAAGGAGTCAAGCATTAGGGCGAGTGTTTGGGTGTCAAACCCGCACGCGAAATGAAAGTGAATGTAGGTGAGAGCTTCGGCGCATCATCGACCGATCCTGATGTATTCGGATGGATTTGAGTAAGAGCCTTACCGCTTGGACCCGAAAGATGGTGAACTATGCCTGTATAGGGTGAAGCCAGAGGAAACTCTGGTGGAGGCTCGCAGCGGTTCTGACGTGCAAATCGATCGTCAAATATGGGCATGGGGGCGAAAGATGGCTCATTAAATCAGTTATCGTATATTTGATAGTACC-TACTACATGGATAACCGTGGTAATTCTAGAGCTAATACATGCTTAAAATCCCGACTTCGGAAGGGATGTATTTATTAGATTAAAAACCAATGCCCTTCGGGGCTCACTGGTGATTCATAATAACTTCTCGAATCGCATGGCCTTGTGCCGGCGATGGTTCATTCAAATTTCTGCCCTATCAACTTTCGACGGCTGGGTATTGGCCAGCCGTGGTTACAACGGGTAACGGAGGGTTAGGGCTTGACCCCGGAGAAGGAGCCTGAGAAACGGCTACTACATCCAAGGAAGGCAGCAGGCGCGCAAATTACCCAATTCCGATACGGAGAGGTAGTGACAATAAATACTGATACAGGGCTCTTTTGGGTCTTGTAATTGGAATGAGTACAATTTAAATCCCTTAACGAGGAACAATTGGAGGGCAAGTCTGGTGCCAGCAGCCGCGGTAATTCCAGCTCCAATAGCGTATATTAAAGTTGTTGCAGTTAAAAAGCTCGTAGTTGAACCTTGAGCCTGGTTGGTTGGTCTGCCTCACCGCATGCACTGATCCGACCGGGCCTTTCCCTCTGGGGATCCGCATGCTATTCATTTAGTGTGTCGGGGAACCAGGACTTTTACTGTGAAAAAATTAGAGTGTTCAAAGCAGGCCTATGCTCGAATACATTAGCATGGAATAATAGAATAGGACGTGTGGTTCTATTTTGTTGGTTTCTAGGACCGCCGTAATGATTAATAGGGACAGTCGGGGGCATCAGTATTCAATCGTCAGAGGTGAAATTCTTGGATCGATTGAAGACTAACTACTGCGAAAGCATTTGCCAAGGATGTTTTCATTAATCAGGAACGAAAGTTAGGGGATCGAAAACGATCAGATACCGTTGTAGTCTTAACCATAAACTATGCCGACTAGGGATCGGACGATGTTATTTTTTGACTCGTTCGGCACC----------------
>SAUCC_1591
AAGGTCTCCGTTGGTGAACCAGCGGAGGGATCATTAAAGAGTTCT-AAAACTCCCTAAACCCTCTGTAAATTATACCTGT-CTC---GTTGCTTCGGCGGGCGG-CCCCAGGGCGGGGCC--GGTGGCCGC-----AAGGTGCCCGCCGAAG---AAGCC-TGAAACTCGATTTTTA---GTGGTCTTCAGAGTA-CTGTATT-AAAATACATCAAAACTTTCAACAACGGATCTCTTGGTTCCAGCATCGATGAAGAACGCAGCGAAATGCGATACGTAATGTGAATTGCAGAATTCCGTGAATCATCGAATCTTTGAACGCACATTGCGCCCGCTAGTATTCTGGCGGGCATGCCTGTTCGAGCGTCATTTCGACCCTCAGGCCCCT-GTGGCCTGGTGTTGGGGCATCTCTA----------CAGCATCTGT--AGGCCCCGAAATGCAGTGGCGGGCTCGCCTTGTTGCCTGAGCGTAGTAGTTATCCTTCTCG-TTCAGGGC-GTCAGGCGTGCGCTGGCCGTTAAAC-CCCCCAATTTTTAGTGGTTTGACCTCGGATCAGGTAGGAATACCCGCTGAACTTAAGA-------------------GCGAGTGAAGCGGCAACAGCTCAAATTTGAAATCTGGCTCTCGGGCCCGAGTTGTAATTTGTAGAGGATGCTTTTGGTGCGGCGCCTTCTGAGTTCCCTGGAACGGGACGCCAGAGAGGGTGAGAGCCCCGTAGAGTTGGACGCCTAACCTTTGTAAAGCTCCTTCGACGAGTCGAGTAGTTTGGGAATGCTGCTCAAAATGGGAGGTAAATTTCTTCTAAAGCTAAATACCGGCTGGAGACCGATAGCGCACAAGTAGAGTGATCGAAAGATGAAAAGCACTTTGAAAAGAGGGTTAAACAGCACGTGAAATTGTTGAAAGGGAAGCGCTTGTGACCAGACTTGTGCCTTGCCAATCATCCGGCGTTCTCGCCGGTGCACTTGGCTTGGCCCAGGCCAGCATCAGTTTTCTCAGGGGGAGAAAAGCGCCGGGAACGTAGCTCCCTCGGGAGTGTTATAGCCCGGCGCACAATACCTCTGGGAGGACTGAGGACCGCGCATTGCAAGGATGCTGGCGTAATGGTCATCAGCGACCCGTCTTGAAACACGGACCAAGGAGTCAAGCATTAGGGCGAGTGTTTGGGTGTCAAACCCGCACGCGTAATGAAAGTGAATGTAGGTGAGAGCTTCGGCGCATCATCGACCGATCCTGATGTATTCGGATGGATTTGAGTAAGAGCCTTACCGCTTGGACCCGAAAGATGGTGAACTATGCCTGTATAGGGTGAAGCCAGAGGAAACTCTGGTGGAGGCTCGCAGCGGTTCTGACGTGCAAATCGATCGTCAAATATGGGCATGGGGGCGAAAGATGGCTCATTAAATCAGTTATCGTTTATTTGATAGTACCTTACTACAGGGATAACCGTGGTAATTCTAGAGCTAATACTTGCTGAAAACCCCGACTTCGGAAGGGGTGTATTTATTAGATTAAAAACCAATGCCCTTCGGGGCTCTCTGGTGATTCATGATAACTTCTCGAATCGCATGGCCTTGCGCCGGCGATGGTTCATTCAAATTTCTGCCCTATCAACTTTCGACGGCTGGGTCTTGGCCAGCCGTGGTTGCAACGGGTAACGGAGGGTTAGGGCTCGACCCCGGAGAAGGAGCCTGAGAGACGGCTACTACATCCAAGGAAGGCAGCAGGCGCGCAAATTACCCAATCCCGACACGGGGAGGTAGTGACGATAAATACTGATACAGGGCTCTTTTGGGTCTTGTAATTGGAATGAGTACAATTTAAATCCCTTAACGAGGAACAATTGGAGGGCAAGTCTGGTGCCAGCAGCCGCGGTAATTCCAGCTCCAATAGCGTATATTAAAGTTGTTGCGGTTAAAAAGCTCGTAGTTGAACCTTGGGCCTGGCTGGCCGGTCCGCCTCACCGCGTGCACTGGTCCGGCCGGGTCTTTCCCTCTGGGGAGCCGCATGCCCTTCACTGGGTGTGTCGGGGAACCAGGACTTTTACTTTGAAAAAATTAGAGTGTTCAAAGCAGGCCTATGCTCGGATACATTAGCATGGAATAATAGAATAGGACGCGCGGTTCTATTTTGTTGGTTTCTAGGACCGCCGTAATGATTAATAGGGACAGTCGGGGGCATCAGTATTCAATTGTCAGAGGTGAAATTCTTGGATTTATTGAAGACTAACTACTGCGAAAGCATTTGCCAAGGATGTTTTCATTAATCAGGAACGAAAGTTAGGGGATCGAAGACGATCAGATACCGTCGTAGTCTTAACCATAAACTATGCCAACTAGGGATCGGACGATGTTATTTTTTGACTTGTTCGGCACCTTACACGAAAGTACAA
>SAUCC_1592
AAGGTCTCCGTTGGTGAACCAGCGGAGGGATCATTAAAGAGTTCT-AAAACTCCCTAAACCCTCTGTAAATTATACCTGT-CTC---GTTGCTTCGGCGGGCGG-CCCCAGGGCGGGGCC--GGTGGCCGC-----AAGGTGCCCGCCGAAG---AAGCC-TGAAACTCGATTTTTA---GTGGTCTTCAGAGTA-CTGTATT-AAAATACATCAAAACTTTCAACAACGGATCTCTTGGTTCCAGCATCGATGAAGAACGCAGCGAAATGCGATACGTAATGTGAATTGCAGAATTCCGTGAATCATCGAATCTTTGAACGCACATTGCGCCCGCTAGTATTCTGGCGGGCATGCCTGTTCGAGCGTCATTTCGACCCTCAGGCCCCT-GTGGCCTGGTGTTGGGGCATCTCTA----------CAGCATCTGT--AGGCCCCGAAATGCAGTGGCGGGCTCGCCTTGTTGCCTGAGCGTAGTAGTTATCCTTCTCG-TTCAGGGC-GTCAGGCGTGCGCTGGCCGTTAAAC-CCCCCAATTTTTAGTGGTTTGACCTCGGATCAGGTAGGAATACCCGCTGAACTTAAGA-------------------GCGAGTGAAGCGGCAACAGCTCAAATTTGAAATCTGGCTCTCGGGCCCGAGTTGTAATTTGTAGAGGATGCTTTTGGTGCGGCGCCTTCTGAGTTCCCTGGAACGGGACGCCAGAGAGGGTGAGAGCCCCGTAGAGTTGGACGCCTAACCTTTGTAAAGCTCCTTCGACGAGTCGAGTAGTTTGGGAATGCTGCTCAAAATGGGAGGTAAATTTCTTCTAAAGCTAAATACCGGCTGGAGACCGATAGCGCACAAGTAGAGTGATCGAAAGATGAAAAGCACTTTGAAAAGAGGGTTAAACAGCACGTGAAATTGTTGAAAGGGAAGCGCTTGTGACCAGACTTGTGCCTTGCCAATCATCCGGCGTTCTCGCCGGTGCACTTGGCTTGGCCCAGGCCAGCATCAGTTTTCTCAGGGGGAGAAAAGCGCCGGGAACGTAGCTCCCTCGGGAGTGTTATAGCCCGGCGCACAATACCTCTGGGAGGACTGAGGACCGCGCATTGCAAGGATGCTGGCGTAATGGTCATCAGCGACCCGTCTTGAAACACGGACCAAGGAGTCAAGCATTAGGGCGAGTGTTTGGGTGTCAAACCCGCACGCGTAATGAAAGTGAATGTAGGTGAGAGCTTCGGCGCATCATCGACCGATCCTGATGTATTCGGATGGATTTGAGTAAGAGCCTTACCGCTTGGACCCGAAAGATGGTGAACTATGCCTGTATAGGGTGAAGCCAGAGGAAACTCTGGTGGAGGCTCGCAGCGGTTCTGACGTGCAAATCGATCGTCAAATATGGGCATGGGGGCGAAAGATGGCTCATTAAATCAGTTATCGTTTATTTGATAGTACCTTACTACAGGGATAACCGTGGTAATTCTAGAGCTAATACTTGCTGAAAACCCCGACTTCGGAAGGGGTGTATTTATTAGATTAAAAACCAATGCCCTTCGGGGCTCTCTGGTGATTCATGATAACTTCTCGAATCGCATGGCCTTGCGCCGGCGATGGTTCATTCAAATTTCTGCCCTATCAACTTTCGACGGCTGGGTCTTGGCCAGCCGTGGTTGCAACGGGTAACGGAGGGTTAGGGCTCGACCCCGGAGAAGGAGCCTGAGAGACGGCTACTACATCCAAGGAAGGCAGCAGGCGCGCAAATTACCCAATCCCGACACGGGGAGGTAGTGACGATAAATACTGATACAGGGCTCTTTTGGGTCTTGTAATTGGAATGAGTACAATTTAAATCCCTTAACGAGGAACAATTGGAGGGCAAGTCTGGTGCCAGCAGCCGCGGTAATTCCAGCTCCAATAGCGTATATTAAAGTTGTTGCGGTTAAAAAGCTCGTAGTTGAACCTTGGGCCTGGCTGGCCGGTCCGCCTCACCGCGTGCACTGGTCCGGCCGGGTCTTTCCCTCTGGGGAGCCGCATGCCCTTCACTGGGTGTGTCGGGGAACCAGGACTTTTACTTTGAAAAAATTAGAGTGTTCAAAGCAGGCCTATGCTCGGATACATTAGCATGGAATAATAGAATAGGACGCGCGGTTCTATTTTGTTGGTTTCTAGGACCGCCGTAATGATTAATAGGGACAGTCGGGGGCATCAGTATTCAATTGTCAGAGGTGAAATTCTTGGATTTATTGAAGACTAACTACTGCGAAAGCATTTGCCAAGGATGTTTTCATTAATCAGGAACGAAAGTTAGGGGATCGAAGACGATCAGATACCGTCGTAGTCTTAACCATAAACTATGCCAACTAGGGATCGGACGATGTTATTTTTTGACTTGTTCGGCACCTTACACGAAAGTACAA
>KU999979_1_Acrodictys_liputii_HSAUP_mj1883_
-------------------------------------------------------------------AAATACTACCTGT-CTC---GTTGCTTCGGCGGGCGG-CCCCAGGGCGGGGCC--GGTGGCCGC-----AAGGTGCCCGCCGAAG---AAGCA-TTAAACTCTATTTTTA---GTGGTCTTCAGAGTA-CTGTATA-CAAATACATTAAAACTTTCAACAACGGATCTCTTGGTTCCAGCATCGATGAAGAACGCAGCGAAATGCGATACGTAATGTGAATTGCAGAATTCCGTGAATCATCGAATCTTTGAACGCACATTGCGCCCGCTAGTATTCTGGCGGGCATGCCTGTTCGAGCGTCATTTCGACCCTCAGGCCCCT-GTGGCCTGGTGTTAGGGC-TTTCTA----------CAGTGTCTGT--AGGCCCCGAAATGCAGTGGCGGGCTCGCCG---------------------------------------------------------------AAA-CCCCCAAATTTTAGTGGTTTGACCTCGGATCAGGTAG---------------------------------------------------------------------------GGCTCTCGGGCCCGAGTTGTAATTTGTAGAGGATGCTTTTGGTGCGGTGCCTTCTGAGTTCCCTGGAACGGGACGCCATAGAGGGTGAGAGCCCCGTAGAGTTGGACGCCAAACCTTTGTAAAGCTCCTTCGACGAGTCGAGTAGTTTGGGAATGCTGCTCAAAATGGGAGGTAAATTTCTTCTAAAGCTAAATACCGGCTGGAGACCGATAGCGCACAAGTAGAGTGATCGAAAGATGAAAAGCACTTTGAAAAGAGGGTTAAACAGCACGTGAAATTGTTGAAAGGGAAGCGCTTGTGACCAGACTTGTGCCTTGCCAATCATCCGGCGTTCTCGCCGGTGCACTTGGCTTGGCCCAGGCCAGCATCAGTTTCCTCAGGGGGAGAAAAGCGCCGGGAACGTAGCTCCCTCGGGAGTGTTATAGCCCGGCACACAATACCTCTGGGGGGACTGAGGACCGCGCATTGCAAGGATGCTGGCGTAATGGTCATCAGCGACCCGTCTT-----------------------------------------------------------------------------------------------------------------------------------------------------------------------------------------------------------------------------------------------------------------------------------------------------------------------------------------------------------------------------------------------------------------------------------------------------------------------------------------------------------------------------------------------------------------------------------------------------------------------------------------------------------------------------------------------------------------------------------------------------------------------------------------------------------------------------------------------------------------TCGCTACGCGTGCACTGGTCCGGCCGGGTCTTTCCCTCTGGGGAACCGCATGCCCTTCACTGGGTGTGTCGGGGAACCAGGACTTTTACTTTGAAAAAATTAGAGTGTTCAAAGCAGGCCTATGCTCGAATACATTAGCATGGAATAATAGAATAGGACGCGCGGTTCTATTTTGTTGGTTTCTAGGACCGCCGTAATGATTAATAGGGACAGTCGGGGGCATCAGTATTCAATTGTCAGAGGTGAAATTCTTGGATTTATTGAAGACTAACTACTGCGAAAGCATTTGCCAAGGATGTTTTCATTAATCAGGAACGAAAGTTAGGGGATCGAAGACGATCAGATACCGTCGTAGTCTTAACCATAAACTATGCCAACTAGGGATCGGACGATGTTATTTTTTGACTTGTTCGGCACCTTACACGAAAGTACAA
>KU999966_1_Acrodictys_liputii_HSAUP_mlg2137_
-------------------------------------------------------------------AAATACTACCTGT-CTC---GTTGCTTCGGCGGGCGG-CCCCAGGGCGGGGCC--GGTGGCCGC-----AAGGTGCCCGCCGAAG---AAGCA-TTAAACTCTATTTTTA---GTGGTCTTCAGAGTA-CTGTATA-CAAATACATTAAAACTTTCAACAACGGATCTCTTGGTTCCAGCATCGATGAAGAACGCAGCGAAATGCGATACGTAATGTGAATTGCAGAATTCCGTGAATCATCGAATCTTTGAACGCACATTGCGCCCGCTAGTATTCTGGCGGGCATGCCTGTTCGAGCGTCATTTCGACCCTCAGGCCCCT-GTGGCCTGGTGTTAGGGC-TTTCTA----------CAGTGTCTGT--AGGCCCCGAAATGCAGTGGCGGGCTCGCCGTGTTGCCTGAGCGTAGTAGTTATCCTTCTCG-TTCAGGGC-GTCCGGCGTGCGCTAGCCGTTA-----------------------------------------------------------------------------------------------------------------TCTGGCTCTCGGGCCCGAGTTGTAATTTGTAGAGGATGCTTTTGGTGCGGTGCCTTCTGAGTTCCCTGGAACGGGACGCCATAGAGGGTGAGAGCCCCGTAGAGTTGGACGCCAAACCTTTGTAAAGCTCCTTCGACGAGTCGAGTAGTTTGGGAATGCTGCTCAAAATGGGAGGTAAATTTCTTCTAAAGCTAAATACCGGCTGGAGACCGATAGCGCACAAGTAGAGTGATCGAAAGATGAAAAGCACTTTGAAAAGAGGGTTAAACAGCACGTGAAATTGTTGAAAGGGAAGCGCTTGTGACCAGACTTGTGCCTTGCCAATCATCCGGCGTTCTCGCCGGTGCACTTGGCTTGGCCCAGGCCAGCATCAGTTTCCTCAGGGGGAGAAAAGCGCCGGGAACGTAGCTCCCTCGGGAGTGTTATAGCCCGGCACACAATACCTCTGGGGGGACTGAGGACCGCGCATTGCAAGGATGCTGGCGTAATGGTCATCAGCGACCCGTCTT-----------------------------------------------------------------------------------------------------------------------------------------------------------------------------------------------------------------------------------------------------------------------------------------------------------------------------------------------------------------------------------------------------------------------------------------------------------------------------------------------------------------------------------------------------------------------------------------------------------------------------------------------------------------------------------------------------------------------------------------------------------------------------------------------------------------------------------------------------------------CCTCACCGCGTGCACTGGTCCGGCCGGGTCTTTCCCTCTGGGGAACCGCATGCCCTTCACTGGGTGTGTCGGGGAACCAGGACTTTTACTTTGAAAAAATTAGAGTGTTCAAAGCAGGCCTATGCTCGAATACATTAGCATGGAATAATAGAATAGGACGCGCGGTTCTATTTTGTTGGTTTCTAGGACCGCCGTAATGATTAATAGGGACAGTCGGGGGCATCAGTATTCAATTGTCAGAGGTGAAATTCTTGGATTTATTGAAGACTAACTACTGCGAAAGCATTTGCCAAGGATGTTTTCATTAATCAGGAACGAAAGTTAGGGGATCGAAGACGATCAGATACCGTCGTAGTCTTAACCATAAACTATGCCAACTAGGGATCGGACGATGTTATTTTTTGACTTGTTCGGCACCTTACACGAAAGTACAA
>KU999973_1_Acrodictys_bambusicola_HSAUP_myr9510_
-------------------------------------------------------------------AAATCATACCTGT-CTC---GTTGCTTCGGCGGGCGG-CCCCAGGGCGGGGCC--AGTGGCCGC-----AAGGTGCCCGCCGAAG---AAGCC-TACAACTCGA-TTTTA---GTGGTCTTCAGAATA-CTGTATT-AAAATACATCAAAACTTTCAACAACGGATCTCTTGGTTCCAGCATCGATGAAGAACGCAGCGAAATGCGATACGTAATGTGAATTGCAGAATTCCGTGAATCATCGAATCTTTGAACGCACATTGCGCCCGCTAGTATTCTGGCGGGCATGCCTGTTCGAGCGTCATTTCGACCCTCAGGCCCCA-GTGGCCTGGTGTTGGAG---TTCTA----------CAGCAGCTGT--AGACCCCGAAATGCAGTGGCGGGCTCGCCTTGTTGCCTGAGCGTAGTAGTTATCCTTCTCG-TTCAGGGC-GTCAGGCGTGCGCTGGCCGTTA-----------------------------------------------------------------------------------------------------------------TCTGGCTCTCGGGCCCGAGTTGTAATTTGTAGAGGATGCTTTTGGTGCGGCGCCTTCTGAGTTCCCTGGAACGGGACGCCAGAGAGGGTGAGAGCCCCGTAGAGTTGGACGCCTAACCTCTGTAAAGCTCCTTCGACGAGTCGAGTAGTTTGGGAATGCTGCTCAAAATGGGAGGTAAATTTCTTCTAAAGCTAAATACCGGCTGGAGACCGATAGCGCACAAGTAGAGTGATCGAAAGATGAAAAGCACTTTGAAAAGAGGGTTAAACAGCACGTGAAATTGTTGAAAGGGAAGCGCTTGTGACCAGACTTGTGCCTTGCCAATCATCCGGCGTTCTCGCCGGTGCACTTGGCTTGGCCCAGGCCAGCATCAGTTTTCTCAGGGGGAGAAAAGCGCCGGGAACGTAGCTCCCTCGGGAGTGTTATAGCCCGGCGCACAATACCTCTAGGAGGACTGAGGACCGCGCATTGCAAGGATGCTGGCGTAATGGTCATCAGCGACCCGTCTT-----------------------------------------------------------------------------------------------------------------------------------------------------------------------------------------------------------------------------------------------------------------------------------------------------------------------------------------------------------------------------------------------------------------------------------------------------------------------------------------------------------------------------------------------------------------------------------------------------------------------------------------------------------------------------------------------------------------------------------------------------------------------------------------------------------------------------------------------------------------CCTCACCGCGTGCACTGGTCCGGCCGGGTCTTTCCCTCTGGGGAGCCGCATGCCCTTCACTGGGTGTGTCGGGGAACCAGGACTTTTACTTTGAAAAAATTAGAGTGTTCAAAGCAGGCCTATGCTCGGATACATTAGCATGGAATAATAGAATAGGACGCGCGGTTCTATTTTGTTGGTTTCTAGGACCGCCGTAATGATTAATAGGGACAGTCGGGGGCATCAGTATTCAATTGTCAGAGGTGAAATTCTTGGATTTATTGAAGACTAACTACTGCGAAAGCATTTGCCAAGGATGTTTTCATTAATCAGGAACGAAAGTTAGGGGATCGAAGACGATCAGATACCGTCGTAGTCTTAACCATAAACTATGCCAACTAGGGATCGGACGATGTTATTTTTTGACTTGTTCGGCACCTTACACGAAAGTACAA
>KU999967_1_Acrodictys_porosiseptata_HSAUP_myr4698_
-------------------------------------------------------------------CAATTATACCTGT-CTC---GTTGCTTCGGCGGGCGG-CCCCAGGGCGGGGCC--GATGGCCGC-----AAGGTGCCCGCCGGAG---AAGCC-TGAAACTCGATTTTTA---GTGGTCTTCAGAGTAACTGTATT-CAAATACATCAAAACTTTCAACAACGGATCTCTTGGTTCCAGCATCGATGAAGAACGCAGCGAAATGCGATACGTAATGTGAATTGCAGAATTCCGTGAATCATCGAATCTTTGAACGCACATTGCGCCCGCCAGCATTCTGGCGGGCATGCCTGTTCGAGCGTCATTTCGACCCTCAGGCCCCTAGTGGCCTGGTGTTGGGGCATCTCTA----------CAGCGTCTGT--AGGCCCCGAAATGCAGTGGCGGGCTCGCCGTGTCGCCTGAGCGTAGTAGTTACTCCTCTCG-TTCAGGGC-GTCCGGCGTGCGCTGGCCGTTA-----------------------------------------------------------------------------------------------------------------TCTGGCTCTCGGG-CCGAGTTGTAATTTGTAGAGGATGCTTTTGGCGCGGCGCCTTCTGAGTTCCCTGGAACGGGACGCCATAGAGGGTGAGAGCCCCGTAGAGTTGGACGCCTAGCCTCTGTAAAGCTCCTTCGACGAGTCGAGTAGTTTGGGAATGCTGCTCAAAATGGGAGGTAAATTTCTTCTAAAGCTAAATACCGGCTGGAGACCGATAGCGCACAAGTAGAGTGATCGAAAGATGAAAAGCACTTTGAAAAGAGGGTTAAACAGCACGTGAAATTGTTGAAAGGGAAGCGCTTGTGACCAGACTTGTGCCTTGCCAATCATCCGGCGTTCTCGCCGGTGCACTTGGCTTGGCCCAGGCCAGCATCAGTTTCCTCAGGGGGAGAAAAGCGCCGGGAACGTAGCTCCCTCGGGAGTGTTATAGCCCGGCGCACAATACCTCTGGGGGGACTGAGGACCGCGCATTGCAAGGATGCTGGCGTAATGGTCATCAGCGACCCGTCTT-----------------------------------------------------------------------------------------------------------------------------------------------------------------------------------------------------------------------------------------------------------------------------------------------------------------------------------------------------------------------------------------------------------------------------------------------------------------------------------------------------------------------------------------------------------------------------------------------------------------------------------------------------------------------------------------------------------------------------------------------------------------------------------------------------------------------------------------------------------------CCTCACCGCGTGCACTGGTCCGGCCGGGTCTTTCCCTCTGGGGAACCGCATGCCCTTCACTGGGTGTGTCGGGGAACCAGGACTTTTACTTTGAAAAAATTAGAGTGTTCAAAGCAGGCCTATGCTCGGATACATTAGCATGGAATAATAGAATAGGACGCGCGGTTCTATTTTGTTGGTTTCTAGGACCGCCGTAATGATTAATAGGGACAGTCGGGGGCATCAGTATTCAATTGTCAGAGGTGAAATTCTTGGATTTATTGAAGACTAACTACTGCGAAAGCATTTGCCAAGGATGTTTTCATTAATCAGGAACGAAAGTTAGGGGATCGAAGACGATCAGATACCGTCGTAGTCTTAACCATAAACTATGCCAACTAGGGATCGGACGATGTTATTTTTTGACTTGTTCGGCACCTTACACGAAAGTACAA
>KU999970_1_Acrodictys_globulosa_HSAUP_myr4696_
-------------------------------------------------------------------AAATTATACCTGT-CTC---GTTGCTTCGGCGGGCGG-CCCCAGGGCGGGGCC--GGTGGCCGC-----AAGGTGCCCGCCGGAG---AAGCC-TGAAACTCGATTTTTA---GTGGTCTTCAGAGTATCAGTATT-AAAATACATCAAAACTTTCAACAACGGATCTCTTGGTTCCAGCATCGATGAAGAACGCAGCGAAATGCGATACGTAATGTGAATTGCAGAATTCCGTGAATCATCGAATCTTTGAACGCACATTGCGCCCGCCAGTATTCTGGCGGGCATGCCTGTTCGAGCGTCATTTCGACCCTCAGGCCCCTCGTGGCCTGGTGTTGGGGCATCTCTA----------CAGCGTCTGT--AGGCCCCGAAATGCAGTGGCGGGCTCGCCGTGTCGCCTGAGCGTAGTAGTTACTCTTCTCG-TTCAGGGC-GTCTGGCGTGCGCTAGCCGTTA-----------------------------------------------------------------------------------------------------------------TCTGGCTCTCGGG-CCGAGTTGTAATTTGTAGAGGATGCTTTTGGCGCGGCGCCTTCTGAGTTCCCTGGAACGGGACGCCATAGAGGGTGAGAGCCCCGTAGAGTTGGACGCCTAGCCTCTGTAAAGCTCCTTCGACGAGTCGAGTAGTTTGGGAATGCTGCTCAAAATGGGAGGTAAATTTCTTCTAAAGCTAAATACCGGCTGGAGACCGATAGCGCACAAGTAGAGTGATCGAAAGATGAAAAGCACTTTGAAAAGAGGGTTAAACAGCACGTGAAATTGTTGAAAGGGAAGCGCTTGTGACCAGACTTGTGCCTTGCCAATCATCCGGCGTTCTCGCCGGTGCACTTGGCTTGGCCCAGGCCAGCATCAGTTTTCTCAGGGGGAGAAAAGCGCCGGGAACGTAGCTCCCTCGGGAGTGTTATAGCCCGGCGCACAATACCTCTGGGGGGACTGAGGACCGCGCATTGCAAGGATGCTGGCGTAATGGTCATCAGCGACCCGTCTT-----------------------------------------------------------------------------------------------------------------------------------------------------------------------------------------------------------------------------------------------------------------------------------------------------------------------------------------------------------------------------------------------------------------------------------------------------------------------------------------------------------------------------------------------------------------------------------------------------------------------------------------------------------------------------------------------------------------------------------------------------------------------------------------------------------------------------------------------------------------CCTCACCGCGTGCACTGGTCCGGCCGGGTCTTTCCCTCTGGGGAACCGCATGCCCTTCACTGGGTGTGTCGGGGAACCAGGACTTTTACTTTGAAAAAATTAGAGTGTTCAAAGCAGGCCTATGCTCGGATACATTAGCATGGAATAATAGAATAGGACGCGCGGTTCTATTTTGTTGGTTTCTAGGACCGCCGTAATGATTAATAGGGACAGTCGGGGGCATCAGTATTCAATTGTCAGAGGTGAAATTCTTGGATTTATTGAAGACTAACTACTGCGAAAGCATTTGCCAAGGATGTTTTCATTAATCAGGAACGAAAGTTAGGGGATCGAAGACGATCAGATACCGTCGTAGTCTTAACCATAAACTATGCCAACTAGGGATCGGACGATGTTATTTTTTGACTTGTTCGGCACCTTACACGAAAGTACAA
>KU999969_1_Acrodictys_peruamazonensis_HSAUP_myr4694_
-------------------------------------------------------------------AAATTATACCTGT-CTC---GTTGCTTCGGCGGGCGG-CCCCAGGGCGGGGCC--GGTGGCCGC-----AAGGTGCCCGCCGGAG---AAGCC-TGAAACTCGATTTTTA---GTGGTCTTCAGAGTATCAGTATT--AAATACATCAAAACTTTCAACAACGGATCTCTTGGTTCCAGCATCGATGAAGAACGCAGCGAAATGCGATACGTAATGTGAATTGCAGAATTCCGTGAATCATCGAATCTTTGAACGCACATTGCGCCCGCCAGTATTCTGGCGGGCATGCCTGTTCGAGCGTCATTTCGACCCTCAGGCCCCTTGTGGCCTGGTGTTAGGGCATCTCTA----------CAGTGTCTGT--AGGCCCCGAAATGCAGTGGCGGGCTCGCCGTGTCGCCTGAGCGTAGTAGTTACTCTTCTCG-TTCAGGGC-GTCTGGCGTGCGCTGGCCGTTA-----------------------------------------------------------------------------------------------------------------TCTGGCTCTCGGG-CCGAGTTGTAATTTGTAGAGGATGCTTTTGGCGCGGCGCCTTCTGAGTTCCCTGGAACGGGACGCCATAGAGGGTGAGAGCCCCGTAGAGTTGGACGCCTAGCCTCTGTAAAGCTCCTTCGACGAGTCGAGTAGTTTGGGAATGCTGCTCAAAATGGGAGGTAAATTTCTTCTAAAGCTAAATACCGGCTGGAGACCGATAGCGCACAAGTAGAGTGATCGAAAGATGAAAAGCACTTTGAAAAGAGGGTTAAACAGCACGTGAAATTGTTGAAAGGGAAGCGCTTGTGACCAGACTTGTGCCTTGCCAATCATCCGGCGTTCTCGCCGGTGCACTTGGCTTGGCCCAGGCCAGCATCAGTTTTCTCAGGGGGAGAAAAGCGCCGGGAACGTAGCTCCCTCGGGAGTGTTATAGCCCGGCGCACAATACCTCTGGGGGGACTGAGGACCGCGCATTGCAAGGATGCTGGCGTAATGGTCATCAGCGACCCGTCTT-----------------------------------------------------------------------------------------------------------------------------------------------------------------------------------------------------------------------------------------------------------------------------------------------------------------------------------------------------------------------------------------------------------------------------------------------------------------------------------------------------------------------------------------------------------------------------------------------------------------------------------------------------------------------------------------------------------------------------------------------------------------------------------------------------------------------------------------------------------------CCTCACCGCGTGCACTGGTCCGGCCGGGTCTTTCCCTCTGGGGAACCGCATGCCCTTCACTGGGTGTGTCGGGGAACCAGGACTTTTACTTTGAAAAAATTAGAGTGTTCAAAGCAGGCCTATGCTCGGATACATTAGCATGGAATAATAGAATAGGACGCGCGGTTCTATTTTGTTGGTTTCTAGGACCGCCGTAATGATTAATAGGGACAGTCGGGGGCATCAGTATTCAATTGTCAGAGGTGAAATTCTTGGATTTATTGAAGACTAACTACTGCGAAAGCATTTGCCAAGGATGTTTTCATTAATCAGGAACGAAAGTTAGGGGATCGAAGACGATCAGATACCGTCGTAGTCTTAACCATAAACTATGCCAACTAGGGATCGGACGATGTTATTTTTTGACTTGTTCGGCACCTTACACGAAAGTACAA
>MG835711_1_Barbatosphaeria_aquatica_MFLU_18_0040_
-------------------------------CATTAAAGAGTTAC-AAAACTCCCTAAACCCTCTGTAAATTATACCTGT-CTC---GTTGCTTCGGCGGGCGG-CCCCAGGGCGGGGCC--TGTTGCCGC-----AAGGTGCCCGCCGGAG---AAGCC-TGAAACTCGATTTTTA---GTGGTCTTCTGAATACCTGTATT-AAAATACATCAAAACTTTCAACAACGGATCTCTTGGTTCCAGCATCGATGAAGAACGCAGCGAAATGCGATACGTAATGTGAATTGCAGAATTCCGTGAATCATCGAATCTTTGAACGCACATTGCGCCCGCCAGTATTCTGGCGGGCATGCCTGTTCGAGCGTCATTTCGACCCTCAGGCCCCTGGTGGCCTGGTGTTGGGGCATTTCTA----------CAGCGTATGT--AGGCCCCGAAATGCAGTGGCGGGCTCGCCGTGTCGCCTGAGCGTAGTAGTTACTCTTCTCG-TTCAGGGC-GTCTGGCGTGCGCTGGCCGTTAAAC-CCCCCAATTTTTAGTGGTTTGACCTCGGATCAGGTAGGAATACCCGCTGAACTTAAGCAGGGATTGCCCTAGTAACGGCGAGTGAAGCGGCAACAGCTCAAATTTGAAATCTGGCTCTCGGGCCCGAGTTGTAATTTGTAGAGGATGCTTTTGGCGCGGTGCCTTCTGAGTTCCCTGGAACGGGACGCCATAGAGGGTGAGAGCCCCGTAGAGTTGGACACCTAGCCTCTGTAAAGCTCCTTCGACGAGTCGAGTAGTTTGGGAATGCTGCTCAAAATGGGAGGTAAATTTCTTCTAAAGCTAAATACCGGCTGGAGACCGATAGCGCACAAGTAGAGTGATCGAAAGATGAAAAGCACTTTGAAAAGAGGGTTAAACAGCACGTGAAATTGTTGAAAGGGAAGCGCTTGTGACCAGACTTGTGCCTTGCCAATCATCCGGCGTTCTCGCCGGTGCACTTGGCTTGGCCCAGGCCAGCATCAGTTTTCTCAGGGGGAGAAAAGCGCCGGGAACGTAGCTCCCTCGGGAGTGTTATAGCCCGGCGCACAATACCTCTGGGGGGACTGAGGACCGCGCATTGCAAGGATGCTGGCGTAATGGTCATCAGCGACCCGTCTTGAAACACGGACCAAGGAGTCAAGCATTAGGGCGAGTGTTTGGGTGTCAAACCCGCACGCGTAATGAAAGTGAATGTAGGTGAGAGCTTCGGCGCATCATCGACCGATCCTGAAGTATTCGGATGGATTTGAGTAAGAGCCTTACCGCTTGGACCCGAAAGATGGTGAACTATGCCTGTATAGGGTGAAGCCAGAGGAAACTCTGGTGGAGGCTCGCAGCGGTTCTGACGTGCAAATCGATCGTCAAATATGGGCATGGGGGCGAAAG----------------------------------------------------------------------------------------------------------------------------------------------------------------------------------------------------------------------------------------------------------------------------------------------------------------------------------------------------------------------------------------------------------------------------------------------------------------------------------------------------------------------------------------------------------------------------------------------------------------------------------------------------------------------------------------------------------------------------------------------------------------------------------------------------------------------------------------------------------------------------------------------------------------------------------------------------------------------------------------------------------------------------------------
>KU999968_1_Acrodictys_malabarica_HSAUP_myr9509_
-------------------------------------------------------------------AAATTATACCTGT-CTC---GTTGCTTCGGCGGGCGG-CCCCAGGGCGGGGCC--GGTGGCCGC-----AAGGTGCCCGCCGGAG---AAGCA-TCAAACTCGATTTTTA---GTGGTCTTCAGAATACCTGTATCAAAAATACATCAAAACTTTCAACAACGGATCTCTTGGTTCCAGCATCGATGAAGAACGCAGCGAAATGCGATACGTAATGTGAATTGCAGAATTCCGTGAATCATCGAATCTTTGAACGCACATTGCGCCCGCCAGTATTCTGGCGGGCATGCCTGTTCGAGCGTCATTTCGACCCTCAGGCCCCCCGTGGCCTGGTGTTGGGGCTTCTCTA----------CAGCGTCTGT--AGGCCCCGAAATGCAGTGGCGGGCTCGCCGTGTCGCCTGAGCGTAGTAGTTACTCACCTCG-TTCAGGGC-GCCCGGCGTGCGCTGGCCGTTA-----------------------------------------------------------------------------------------------------------------TCTGGCTCTCGGG-CCGAGTTGTAATTTGTAGAGGATGCTTTTGGCGCGGCGCCTTCTGAGTTCCCTGGAACGGGACGCCATAGAGGGTGAGAGCCCCGTAGAGTTGGACGCCTAGCCTCTGTAAAGCTCCTTCGACGAGTCGAGTAGTTTGGGAATGCTGCTCAAAATGGGAGGTAAATTTCTTCTAAAGCTAAATACCGGCTGGAGACCGATAGCGCACAAGTAGAGTGATCGAAAGATGAAAAGCACTTTGAAAAGAGGGTTAAACAGCACGTGAAATTGTTGAAAGGGAAGCGCTTGTGACCAGACTTGTGCCTTGCCAATCATCCGGCGTTCTCGCCGGTGCACTTGGCTTGGCCCAGGCCAGCATCAGTTTTCCCAGGGGGAGAAAAGCGCCGGGAACGTAGCTCCCTCGGGAGTGTTATAGCCCGGCGCACAATACCTCTGGGTGGACTGAGGACCGCGCATTGCAAGGATGCTGGCGTAATGGTCATCAGCGACCCGTCTT-----------------------------------------------------------------------------------------------------------------------------------------------------------------------------------------------------------------------------------------------------------------------------------------------------------------------------------------------------------------------------------------------------------------------------------------------------------------------------------------------------------------------------------------------------------------------------------------------------------------------------------------------------------------------------------------------------------------------------------------------------------------------------------------------------------------------------------------------------------------CCTCACCGCGTGCACTGGTCCGGCCGGGTCTTTCCCTCTGGGGAACCGCATGCCCTTCACTGGGTGTGTCGGGGAACCAGGACTTTTACTTTGAAAAAATTAGAGTGTTCAAAGCAGGCCTATGCTCGGATACATTAGCATGGAATAATAGAATAGGACGCGCGGTTCTATTTTGTTGGTTTCTAGGACCGCCGTAATGATTAATAGGGACAGTCGGGGGCATCAGTATTCAATTGTCAGAGGTGAAATTCTTGGATTTATTGAAGACTAACTACTGCGAAAGCATTTGCCAAGGATGTTTTCATTAATCAGGAACGAAAGTTAGGGGATCGAAGACGATCAGATACCGTCGTAGTCTTAACCATAAACTATGCCAACTAGGGATCGGACGATGTTATTTTTTGACTTGTTCGGCACCTTACACGAAAGTACAA
>KU999978_1_Acrodictys_elaeidicola_HSAUP_mj5528_
-------------------------------------------------------------------GAACTACACCTGTATTC---GTCGCTTCGGCGGGCGG-CCCCGGGGAGGGGCC--GGTGGCCGC-----AAGGCGCCCGCCGGGG---GACAG-CAAAGCTCG-TTTTTA---GTGGTCTTCAGAGTACCCGTATG-CAAATACATCAAAACTTTCAACAACGGATCTCTTGGTTCCAGCATCGATGAAGAACGCAGCGAAATGCGATACGTAATGTGAATTGCAGAATTCCGTGAATCATCGAATCTTTGAACGCACATTGCGCCCGCCAGCATTCTGGCGGGCATGCCTGTTCGAGCGTCATTTCGACCCTCAGGCCCCCCGGGGCCTGGTGTTGGGGCATCTCTA----------CAGCGTCTGT--AGGCCCTGAAATGCAGTGGCGGGCTCGCCGCGTCGCCTGAGCGCAGTAG--ACTTGTCTCG-CTCGGGGC-GCCCGGCAAGCGCTAGCCGTGA-----------------------------------------------------------------------------------------------------------------TCTGGCCCCCCGGCCCGAGTTGTAATTTGTAGAGGATGCTTTTGGCGCGGCGCCTTCTGAGTTCCCTGGAACGGGACGCCATAGAGGGTGAGAGCCCCGTAGAGTTGGACGCCTAGCCTCTGTAAAGCTCCTTCGACGAGTCGAGTAGTTTGGGAATGCTGCTCAAAATGGGAGGTAAATTTCTTCTAAAGCTAAATACCGGCTGGAGACCGATAGCGCACAAGTAGAGTGATCGAAAGATGAAAAGCACTTTGAAAAGAGGGTTAAACAGCACGTGAAATTGTTGAAAGGGAAGCGCTCGTGACCAGACTTGCGCCCTGCCAATCATCCGGCGTTCTCGCCGGTGCACTTGGCTGGGCCCAGGCCAGCATCGGTTTCCCCAGGGGGAGAAAAGCGCCGGGAACGTAGCTCCCCCGGGAGTGTTATAGCCCGGCGCACAATGCCTCTGGGGGGACCGAGGACCGCGCATCGCAAGGATGCTGGCGTAATGGTCACCAGCGACCCGTCTT-----------------------------------------------------------------------------------------------------------------------------------------------------------------------------------------------------------------------------------------------------------------------------------------------------------------------------------------------------------------------------------------------------------------------------------------------------------------------------------------------------------------------------------------------------------------------------------------------------------------------------------------------------------------------------------------------------------------------------------------------------------------------------------------------------------------------------------------------------------------TTGCTACGCGTGC-CTGGTCCGGCCGGGTCTTTCCCTCTGGGGAACCGCATGCCCTTCACTGGGTGTGCCGGGGAACCAGGACGTTTACTTTGAAAAAATTAGAGTGTTCAAAGCAGGCCTATGCTCGGATACATTAGCATGGAATAATAGAATAGGACGCGCGGTTCTATTTTGTTGGTTTCTAGGACCGCCGTAATGATTAATAGGGACAGTCGGGGGCATCAGTATTCAATTGTCAGAGGTGAAATTCTTGGATTTATTGAAGACTAACTACTGCGAAAGCATTTGCCAAGGATGTTTTCATTAATCAGGAACGAAAGTTAGGGGATCGAAGACGATCAGATACCGTCGTAGTCTTAACCATAAACTATGCCAACTAGGGATCGGACGATGTTATTTTTTGACTTGTTCGGCACCTTACACGAAAGTACAA
>KU999977_1_Acrodictys_elaeidicola_HSAUP_mj5536_
-------------------------------------------------------------------GAACTACACCTGTATTC---GTCGCTTCGGCGGGCGG-CCCCGGGGAGGGGCC--GGTGGCCGC-----AAGGCGCCCGCCGGGG---GACAG-CAAAGCTCG-TTTTTA---GTGGTCTTCAGAGTACCTGTATG-CAAATACATCAAAACTTTCAACAACGGATCTCTTGGTTCCAGCATCGATGAAGAACGCAGCGAAATGCGATACGTAATGTGAATTGCAGAATTCCGTGAATCATCGAATCTTTGAACGCACATTGCGCCCGCCAGCATTCTGGCGGGCATGCCTGTTCGAGCGTCATTTCGACCCTCAGGCCCCCCGGGGCCTGGTGTTGGGGCATCTCTA----------CAGCGTCTGT--AGGCCCTGAAATGCAGTGGCGGGCTCGCCGCGTCGCCTGAGCGCAGTAG--ACTTGTCTCG-CTCGGGGC-GCCCGGCAAGCGCTAGCCGTGA-----------------------------------------------------------------------------------------------------------------TCTGGCCCCCCGGCCCGAGTTGTAATTTGTAGAGGATGCTTTTGGCGCGGCGCCTTCTGAGTTCCCTGGAACGGGACGCCATAGAGGGTGAGAGCCCCGTAGAGTTGGACGCCTAGCCTCTGTAAAGCTCCTTCGACGAGTCGAGTAGTTTGGGAATGCTGCTCAAAATGGGAGGTAAATTTCTTCTAAAGCTAAATACCGGCTGGAGACCGATAGCGCACAAGTAGAGTGATCGAAAGATGAAAAGCACTTTGAAAAGAGGGTTAAACAGCACGTGAAATTGTTGAAAGGGAAGCGCTCGTGACCAGACTTGCGCCCTGCCAATCATCCGGCGTTCTCGCCGGTGCACTTGGCTGGGCCCAGGCCAGCATCGGTTTCCCCAGGGGGAGAAAAGCGCCGGGAACGTAGCTCCCCCGGGAGTGTTATAGCCCGGCGCACAATGCCTCTGGGGGGACCGAGGACCGCGCATCGCAAGGATGCTGGCGTAATGGTCACCAGCGACCCGTCTT--------------------------------------------------------------------------------------------------------------------------------------------------------------------------------------------------------------------------------------------------------------------------------------------------------------------------------------------------------------------------------------------------------------------------------------------------------------------------------------------------------------------------------------------------------------------------------------------------------------------------------------------------------------------------------------------------------------------------------------------------------------------------------------------------------------------------------------------------------------------CCCCGCGTGC-CTGGTCCGGCCGGGTCTTTCCCTCTGGGGAACCGCATGCCCTTCACTGGGTGTGCCGGGGAACCAGGACGTTTACTTTGAAAAAATTAGAGTGTTCAAAGCAGGCCTATGCTCGGATACATTAGCATGGAATAATAGAATAGGACGCGCGGTTCTATTTTGTTGGTTTCTAGGACCGCCGTAATGATTAATAGGGACAGTCGGGGGCATCAGTATTCAATTGTCAGAGGTGAAATTCTTGGATTTATTGAAGACTAACTACTGCGAAAGCATTTGCCAAGGATGTTTTCATTAATCAGGAACGAAAGTTAGGGGATCGAAGACGATCAGATACCGTCGTAGTCTTAACCATAAACTATGCCAACTAGGGATCGGACGATGTTATTTTTTGACTTGTTCGGCACCTTACACGAAAGTACAA
>NR_169692_1_Acrodictys_fluminicola_KUMCC_15_0240_
-------------------------------------------------------TTATACTTCTATTAGTTA--------------GTTGCTTCGGCGGGCGG-CTCCCGGGAGGAGCC---GCGGCCGC-----AAGGTGCCCGCCGAAGA--CAGCC-AAAAACTCG--TTTTAACTGTGGTCTTCAGAGTA-TTATATC-AAAATAAGTCAAAACTTTCAACAACGGATCTCTTGGTTCCAGCATCGATGAAGAACGCAGCGAAATGCGATACGTAGTGTGAATTGCAGAATTCCGTGAATCATCGAATCTTTGAACGCACATTGCGCCCGCCAGCATTCTGGCGGGCATGCCTGTTCGAGCGTCATTTCGACCCTCAGGCCCTCCGTGGCCTGGTGTTGGGGCTCTTCTA----------CAGCGTCTGT--AGGCCCCGAAATACAGTGGCGGGCTCGCCGTGTCTCCCGAGCGCAGTAG-TATACTTCTCGCTTTTGGGC-GCCCGGCGTGTTCTGGCCGTTAAACACCCCCTATTCTTTTAGGTTTGACCTCGGATCAGGTAGGAATACCCGCTGAACTTAAGC----------------------AGTGAAGCGGCAACAGCTCAAATTTGAAATCTGGCCC-CAGGCCCGAGTTGTAATTTGTAGAGGATGCTTTTGGTGCGGTGCCTTCTGAGTTCCCTGGAACGGGACGCCAGAGAGGGTGAGAGCCCCGTATAGTTGGACACCTAGCCTCTGTAAAGCTCCTTCGACGAGTCGAGTAGTTTGGGAATGCTGCTCTAAATGGGAGGTAAATTTCTTCTAAAGCTAAATACCGGCTGGAGACCGATAGCGCACAAGTAGAGTGATCGAAAGATGAAAAGCACTTTGAAAAGAGGGTTAAACAGCACGTGAAATTGTTGAAAGGGAAGCGCTTGTGACCAGACTTGTGCCCAGCTAATCATCCGGCGTTCTCGCCGGTGCACTTGGCTGGGTCCAGGCCAGCATCGGTTTTCCTAGGGGGATAAAAGCGCTGGGAACGTAGCTCCCTCGGGAGTGTTATAGCCCGGCGCACAATACCTCTGGGGGGACCGAGGACCGCGCATTGCAAGGATGCTGGCGTAATGGTCATCAGCGACCCGTCTTGAAACACGGACCAAGGAGTCAAGCATTAGGGCGAGTGTTTGGGTGTTAAACCCGCACGCGTAATGAAAGTGAATGCCGGTGAGAGCTTCGGCGCATCATCGACCGATCCTGATGTATTCGGATGGATTTGAGTAAGAGCCTTACCGCTTGGACCCGAAAGATGGTGAACTATGCTTGTATAGGGTGAAGCCAGAGGAAACTCTGGTGGAGGCTCGCAGCGGTTCTGACGTGCAAATCGATCGTCAAATATGAGCATGGGGGCGAAAG----------------------------------------------------------------------------------------------------------------------------------------------------------------------------------------------------------------------------------------------------------------------------------------------------------------------------------------------------------------------------------------------------------------------------------------------------------------------------------------------------------------------------------------------------------------------------------------------------------------------------------------------------------------------------------------------------------------------------------------------------------------------------------------------------------------------------------------------------------------------------------------------------------------------------------------------------------------------------------------------------------------------------------------
>KU999974_1_Acrodictys_liputii_HSAUP_myr7561_
-------------------------------------------------------------------GAATTATACCTGT-CCC---GTTGCTTCGGCGGGCGG-CCCCAGGGCGGGGCCGGGGTAGCCTCCGTTACAGGTGCCCGCCGAAGGATAAACC---AAACTCG-TTTTTA---GTGGTCTTCAGAGTA-CTATATC-AAAATAAGTCAAAACTTTCAACAACGGATCTCTTGGTTCCAGCATCGATGAAGAACGCAGCGAAATGCGATACGTAATGTGAATTGCAGAATTCCGTGAATCATCGAATCTTTGAACGCACATTGCGCCCGCTAGTATTCTGGCGGGCATGCCTGTTCGAGCGTCATTTCGACCCTCAGGCCCTCTTTGGCCTGGTGTTGGGGC-TTTCTA----------CAGCGTCTGT--AGGCCCTGAAATGCAGTGGCGGGCTCGCCGTGTCTCCCGAGCGTAGTAG-TACTCTTCTCG-CTCAGGGCTGTCCGGCGTGCGCTTGCCGTTA-----------------------------------------------------------------------------------------------------------------TCTGGCCC-CAGGCCCGAGTTGTAATTTGTAGAGGATGCTTTTGGCGCGGCGCCTTCTGAGTTCCCTGGAACGGGACGCCAAAGAGGGTGAGAGCCCCGTATAGTTGGACGCCTAGCCTCTGTAAAGCTCCTTCGACGAGTCGAGTAGTTTGGGAATGCTGCTCTAAATGGGAGGTAAATTTCTTCTAAAGCTAAATACCGGCTGGAGACCGATAGCGCACAAGTAGAGTGATCGAAAGATGAAAAGCACTTTGAAAAGAGGGTTAAACAGCACGTGAAATTGTTGAAAGGGAAGCGCTTGTGACCAGACTTGCGCCTTGCCAATCATCCGGCGTTCTCGCCGGTGCACTTGGCTTGGTTCAGGCCAGCATCGGTTTTCCCAGGGGGATAAAAGCGCCGGGAACGTAGCTCCCTCGGGAGTGTTATAGCCCGGTGCACAATACCTCTGGGGGGACCGAGGAACGCGCTCCGCAAGGATGCTGGCGTAATGGTCATCAGCGACCCGTCTT-----------------------------------------------------------------------------------------------------------------------------------------------------------------------------------------------------------------------------------------------------------------------------------------------------------------------------------------------------------------------------------------------------------------------------------------------------------------------------------------------------------------------------------------------------------------------------------------------------------------------------------------------------------------------------------------------------------------------------------------------------------------------------------------------------------------------------------------------------------------CCTCACCGCGTGCACTGGTCCGGCCGGGTCTTTCCCTCTGGGGAACCGCATGCCCTTCACTGGGTGTGTCGGGGAACCAGGACTTTTACTTTGAAAAAATTAGAGTGTTCAAAGCAGGCCTATGCTCGGATACATTAGCATGGAATAATAGAATAGGACGCGCGGTTCTATTTTGTTGGTTTCTAGGACCGCCGTAATGATTAATAGGGACAGTCGGGGGCATCAGTATTCAATTGTCAGAGGTGAAATTCTTGGATTTATTGAAGACTAACTACTGCGAAAGCATTTGCCAAGGATGTTTTCATTAATCAGGAACGAAAGTTAGGGGATCGAAGACGATCAGATACCGTCGTAGTCTTAACCATAAACTATGCCAACTAGGGATCGGACGATGTTATTTTTTGACTTGTTCGGCACCTTACACGAAAGTACAA
>MZ412512_1_Acrodictys_liputii_MFLU_21_0034_
---------------------GCGGAGGGA-CATTAAAGAGTTCTAAAAACTCCCTAAACCCTCTGTAAATACTACCTGT-CTC---GTTGCTTCGGCGGGCGG-CCCCAGGGCGGGGCC--GGTGGCCGC-----AAGGTGCCCGCCGAAG---AAGCTATACATTCTATTTTTTA---GTGGTCTTCAGAATA-CTGTATA-CAAATACATCAAAACTTTCAACAACGGATCTCTTGGTTCCAGCATCGATGAAGAACGCAGCGAAATGCGATACGTAATGTGAATTGCAGAATTCCGTGAATCATCGAATCTTTGAACGCACATTGCGCCCGCCAGCATTCTGGCGGGCATGCCTGTTCGAGCGTCATTTCGACCCTCAGGCCCCC-GTGGCCTGGTGTTAGGGCATCTCTA----------CAGTGTCTGT--AGGCCCCGAAATGCAGTGGCGGGCTCGCCGTGTTGCCTGAGCGTAGTAGTT-TTCTTCTCG-TTCAGGGC-GTCCGGCGTGCGCTAGCCGTTAAA--CCCCCAATTTTTAGTGGTTTGACCTCGGATCAGGTAGGAATACCCGCTGAACTTAAGC----------CTAGTAACGGCGAGTGAAGCGGCAACAGCTCAAATTTGAAATCTGGCTCTCGGGCCCGAGTTGTAATTTGTAGAGGATGCTTTTGGTGCGGTGCCTTCTGAGTTCCCTGGAACGGGACGCCATAGAGGGTGAGAGCCCCGTAGAGTTGGACACCTAACCTTTGTAAAGCTCCTTCGACGAGTCGAGTAGTTTGGGAATGCTGCTCAAAATGGGAGGTAAATTTCTTCTAAAGCTAAATACCGGCTGGAGACCGATAGCGCACAAGTAGAGTGATCGAAAGATGAAAAGCACTTTGAAAAGAGGGTTAAACAGCACGTGAAATTGTTGAAAGGGAAGCGCTTGTGACCAGACTTGTGCCTTGCCAATCATCCGGCGTTCTCGCCGGTGCACTTGGCTTGGCCCAGGCCAGCATCAGTTTCCTCAGGGGGAGAAAAGCGCTGGGAACGTAGCTCCTTCGGGAGTGTTATAGCCCGGCACACAATACCTCTGGGGGGACTGAGGACCGCGCATTGCAAGGATGCTGGCGTAATGGTCATCAGCGACCCGTCTTGAAACACGGACCAAGGAGTCAAGCATTAGGGCGAGTGTTTGGGTGTCAAACCCGCACGCGTAATGAAAGTGAATGTAGGTGAGAGCTTCGGCGCATCATCGACCGATCCTGATGTATTCGGATGGATTTGAGTAAGAGCCTTACCGCTTGGACCCGAAAGATGGTGAACTATGCCTGTATAGGGTGAAGCCAGAGGAAACTCTGGTGGAGGCTCGCAGCGGTTCTGACGTGCAAATCGATCGTCAAATATGGGCATGGGGGCGAAAGATGGCTCATTAAATCAGTTATCGTTTATTTGATAGTACCTTACTACAGGGATAACCGTGGTAATTCTAGAGCTAATACTTGCTAAAAACCCCGACTTCGGAAGGGGTGTATTTATTAGATTAAAAACCAATGCCCTTCGGGGCTCTCTGGTGATTCATGATAACTTCTCGAATCGCATGGCCTTGCGCCGGCGATGGTTCATTCAAATTTCTGCCCTATCAACTTTCGACGGCTGGGTCTTGGCCAGCCGTGGTTGCAACGGGTAACGGAGGGTTAGGGCTCGACCCCGGAGAAGGAGCCTGAGAGACGGCTACTACATCCAAGGAAGGCAGCAGGCGCGCAAATTACCCAATCCCGACACGGGGAGGTAGTGACGATAAATACTGATACAGGGCTCTTTTGGGTCTTGTAATTGGAATGAGTACAATTTAAATCCCTTAACGAGGAACAATTGGAGGGCAAGTCTGGTGCCAGCAGCCGCGGTAATTCCAGCTCCAATAGCGTATATTAAAGTTGTTGCGGTTAAAAAGCTCGTAGTTGAACCTTGGGCCTGGCTGGCCGGTCCGCCTCACCGCGTGCACTGGTCCGGCCGGGTCTTTCCCTCTGGGGAACCGCATGCCCTTCACTGGGTGTGTCGGGGAACCAGGACTTTTACTTTGAAAAAATTAGAGTGTTCAAAGCAGGCCTATGCTCGAATACATTAGCATGGAATAATAGAATAGGACGCGCGGTTCTATTTTGTTGGTTTCTAGGACCGCCGTAATGATTAATAGGGACAGTCGGGGGCATCAGTATTCAATTGTCAGAGGTGAAATTCTTGGATTTATTGAAGACTAACTACTGCGAAAGCATTTGCCAAGGATGTTTTCATTAATCAGGAACGAAAGTTAGGGGATCGAAGACGATCAGATACCGTCGTAGTCTTAACCATAAACTATGCCAACTAGGGATCGGACGATGTTATTTTTTGACTTGTTCGGCACCTTACACGAAAGTAC--
>MF374358_1_Fluminicola_saprophytica_MFLUCC_15_0976_
----------------AACCAGCGGAGGGATCATTACAGAGTGTA-AAAACTCCC--AAACCAATGTGAATCGTACCCTT-GTCTTAGTTACTTCGGTGGGCGATCCCTCTGGCTGGGAT--TGTAGCCGT-----GAGGCGCCCGCCGGAGG--TAATC-AAAAACTCTTGTTATA---GCAGTCTTCTGAGTA-CTATA---CAAATAAATCAAAACTTTCAACAACGGATCTCTTGGCTCTAGCATCGATGAAGAACGCAGCGAAATGCGATAAGTAATGCGAATTGCAGAATTCCGCGAGTCATCGAATCTTTGAACGCACATTGCGCCTGCTAGCATTCTGGCAGGCATGCCTGTCCGAGCGTCATTTCGACCCTCAGGCCTTT-ATTGCCTGTTGTTGGGGCGCTTCTAGGGGATTAACCATGATCCGCTAGAGCCCTGAAAGACAGTGGCGGGCTCGCCAGGTCACC-GAGCGTAGTAATT---CTTCTCG-CTTAGGGGGCACTGACGGGTGCTAGCCGTGAAAAACCACCTATAATTCAATGGTTGACCTCGA------------------------------------------------------TGAAGCGGCAACAGCTCAAATTTGAAATCTGGCCCT-AGGCCCGAATTGTAATTTGTAGAGGATGCTTTTGGTGCGGTGCCTTCTGAGTTCCCTGGAACGGGACGCCAAAGAGGGTGAGAGCCCCGTATAGTCGGACACCAAGCCTCTGTAAAGCTCCTTCGACGAGTCGAGTAGTTTGGGAATGCTGCTCAAAATGGGAGGTAAATCTCTTCTAAAGCTAAATACCGGCTAGAGACCGATAGCGCACAAGTAGAGTGATCGAAAGATGAAAAGCACTTTGAAAAGAGGGTTAAACAGCACGTGAAATTGTTGAAAGGGAAGCGCTTGTGACCAGACTTGCGCCCGGTTGATCATCCAGCGTTCTCGCTGGTGCACTCTGCCGGGCTCAGGCCAGCATCGGTTCTCGCGGGGGGATAAAAGCTTCGGGAATGTAGCTCCCTCGGGAGTGTTATAGCCCGCTGCAGAATACCCTCGCGGGGACCGAGGTTCGCGCTCCGCAAGGATGCTGGCGTAATGGTCATCAGCGACCCGTCTTGAAACACGGACCAAGGAGTCAAGCATTAGGGCGAGTGTTTGGGTGTAAAACCCGCACGCGTAATGAAAGTGAATGTAGGTGAGAGCTTCGGCGCATCATCGACCGATCCTGATGTATTCGGATGGATTTGAGTAAGAGCCTTACCGCTTGGACCCGAAAGATGGTGAACTATGCATGAATAGGGTGAAGCCAGAGGAAACTCTGGTGGAGGCTCGCAGCGGTTCTGACGTGCAAATCGATCGTCAAATTTGTGCATGGGGGCGAAAGATGGCTCATTAAATCAGTTATCGTTTATTTGATAGTACCTTACTACAAGGATAACCGTGGTAATTCTAGAGCTAATACTTGCAAAAAATCCCGACTTCGGAAGGGATGTATTTATTAGATTAAAAACCAATGCCCTTCGGGGCTCTCTGGTGATTCATGATAACTTCTCGAATCGCATGGCCTTGCGCCGGCGATGGTTCATTCAAATTTCTGCCCTATCACCTTTCGACGGCTGGGTCTTGGCCAGCCGTGGGAACAACGGGTAACGGAGAGTTAGGGCTCGACTCCGGAGAAGGAGCCTGAGAAACGGCTACTACATCCAAGGAAGGCAGCAGGCGCGCAAATTACCCAATACCGACACGGTGAGGTAGTGACAATAAATACTGATACAGGGCTCTTTTGGGTCTTGTAATTGGAATGAGTACAATTTAAATCCCTTAACGAGGAACAATTGGAGGGCAAGTCTGGTGCCAGCAGCCGCGGTAATTCCAGCTCCAATAGCGTATATTAAAGTTGTTGCGGTTAAAAAGCTCGTAGTTGAACCTTGGGCCTGGCTGGCCGGTCCGCCTCACCGCGTGCACTGGTCCGGCCGGGCCTTTCCCTCTGGGGAACCGCATGCCCTTCACTGGGTGTGTCGGGGAACCAGGACTTTTACTTTGAAAAAATTAGAGTGTTCAAAGCAGGCCTATGCTCGAATACATTAGCATGGAATAATAGAATAGGACGTGCGGTTCTATTTTGTTGGTTTCTAGGACCGCCGTAATGATTAATAGGGACAGTCGGGGGCATCAGTATTCAATTGTCAGAGGTGAAATTCTTGGATTTATTGAAGACTAACTACTGCGAAAGCATTTGCCAAGGATGTTTTCATTAATCAGGAACGAAAGTTAGGGGATCGAAGACGATCAGATACCGTCGTAGTCTTAACCATAAACTATGCCAACTAGGGATCGGACGATGTTATTTTTTGACTCGTTCGGCACCTTACACGAAAGTAC--
